# Supplementary material for: NACK and INTEGRATOR act coordinately to activate Notch-mediated transcription in tumorigenesis
Source: Cell Commun Signal. 2021 Sep 22;19:96. doi: 10.1186/s12964-021-00776-1 (PMC8456597; doi:10.1186/s12964-021-00776-1)
Supplement: Supplementary file 2 — Additional file 1: Table S1. Antibodies used in ChIP and western blot experiments. [file 12964_2021_776_MOESM2_ESM.xlsx]

## Sheet: Sheet1
Table S1. Antibodies used in ChIP and western blot experiments.
Antibody	Vendor	Catalogue Number
anti-Notch1	Bethyl laboratories	A301-895A
anti-Maml1 (D3E9)	CST	11959S
anti-Maml1 (D3K7B)	CST	12166S
anti-CSL (RBPSUH (D10A4) XP®)	CST	5313
Anti-INTS1	Bethyl Laboratories	A300-361A
anti-INTS11	Bethyl Laboratories	A301-274A
anti-NACK (anti-pragmin)	Bethyl Laboratories	A302-675A
anti-Spt5	Bethyl Laboratories	A300-868A
anti-Cyclin T1 (D1B6G)	CST	81464S
anti-RNAPII	Thermo Fisher Scientific	49-1033
anti-RNAPII-Ser5 (4H8)	Thermo Fisher Scientific	MA1-46093
mouse IgG (E5Y6Q)	CST	61656S
rabbit IgG	Abcam	ab171870
anti-INTS1	Abcam	ab121692
anti-INTS3	Bethyl Laboratories	A302-051A
anti-INTS6	Sigma-Aldrich	HPA001846
anti-INTS9	CST	13945S
anti-INTS10	Abcam	ab180934
anti-INTS11	Sigma Aldrich	HPA029025
anti-INTS13	Bethyl Laboratories	A303-575A
anti-BAK1	CST	12105S
anti-GAPDH	Santa Cruz Biotechnology	sc-47724
anti-cleaved PARP	CST	5625S
anti-BCLXL	CST	2764S
anti-beta actin	CST	4970S
anti-alpha tubulin	CST	2125S
anti-mouse HRP-linked secondary antibody	CST	7076S
anti-rabbit HRP-linked secondary antibody	CST	7074S
